# Supplementary material for: Genome-wide identification and expression patterns of the laccase gene family in response to kiwifruit bacterial canker infection
Source: BMC Plant Biol. 2023 Nov 27;23:591. doi: 10.1186/s12870-023-04606-z (PMC10680249; doi:10.1186/s12870-023-04606-z)
Supplement: Supplementary file 1 — Additional file 1: Table S1. Basic physical and chemical characteristics and putative subcellular localization of the proteins encoded by AcLACs. [file 12870_2023_4606_MOESM1_ESM.xlsx]

## Sheet: Table S1
Table S1 Basic physical and chemical characteristics and putative subcellular localization of the proteins encoded by AcLACs
Gene name	Gene size (bp)	Amino acid（aa）	Isoelectric point	Molecular	Subcellular localization	Signal	GRAVY
				weight（kDa）		peptide
AcLAC01	1683	561	9.13	61.92	Extracellular (Secreted)	YES	-0.044
AcLAC02	1362	454	9.23	50.04	Extracellular (Secreted)	YES	-0.149
AcLAC03	1740	580	9.03	64.05	Extracellular (Secreted)	YES	-0.088
AcLAC04	1740	580	9.18	64.22	Extracellular (Secreted)	YES	-0.1
AcLAC05	1629	543	9	60.32	Plasma membrane	YES	-0.192
AcLAC06	1665	555	9.24	60.93	Extracellular (Secreted)	NO	0.021
AcLAC07	1446	482	6.06	53.8	Plasma membrane	YES	-0.228
AcLAC08	1713	571	9.51	63.66	Extracellular (Secreted)	YES	-0.189
AcLAC09	1740	580	9.03	64.05	Extracellular (Secreted)	YES	-0.088
AcLAC10	1671	557	9.38	60.8	Extracellular (Secreted)	YES	-0.041
AcLAC11	1722	574	8.01	62.34	Extracellular (Secreted)	YES	-0.059
AcLAC12	1623	541	9.05	59.71	Plasma membrane	YES	-0.175
AcLAC13	1622	574	7.24	63.8	Extracellular (Secreted)	YES	-0.101
AcLAC14	1629	543	9.38	60.95	Plasma membrane	YES	-0.125
AcLAC15	1854	618	8.16	68.9	Extracellular (Secreted)	YES	-0.248
AcLAC16	1734	578	9.78	64.02	Extracellular (Secreted)	YES	-0.166
AcLAC17	1530	510	5.41	56.66	Extracellular (Secreted)	YES	-0.305
AcLAC18	1671	557	9.38	60.8	Extracellular (Secreted)	YES	-0.041
AcLAC19	1653	551	5.94	61.82	Plasma membrane	YES	-0.137
AcLAC20	1761	587	6.26	65.34	Plasma membrane	YES	-0.141
AcLAC21	1623	541	8.41	59.57	Plasma membrane	YES	-0.172
AcLAC22	1776	592	8.55	66.05	Plasma membrane	YES	-0.17
AcLAC23	1629	543	8.26	60.42	Plasma membrane	YES	-0.171
AcLAC24	1728	576	8.26	63.71	Extracellular (Secreted)	YES	-0.129
AcLAC25	1785	595	6.2	66.9	Plasma membrane	YES	-0.153
AcLAC26	1689	563	8.84	62.49	Extracellular (Secreted)	YES	-0.04
AcLAC27	1689	563	8.68	62.86	Plasma membrane	YES	-0.306
AcLAC28	1722	574	6.46	62.12	Extracellular (Secreted)	YES	-0.053
AcLAC29	1899	633	8.3	69.71	Extracellular (Secreted)	YES	-0.033
AcLAC30	1578	526	4.91	58.49	Extracellular (Secreted)	YES	-0.185
AcLAC31	1623	541	9.28	59.66	Plasma membrane	NO	-0.177
AcLAC32	1431	477	4.71	52.59	Extracellular (Secreted)	YES	-0.244
AcLAC33	1713	571	9.5	63.55	Extracellular (Secreted)	YES	-0.163
AcLAC34	1701	569	8.8	63.7	Extracellular (Secreted)	YES	-0.088
AcLAC35	1707	569	9.49	63.27	Extracellular (Secreted)	YES	-0.162
AcLAC36	1794	598	9.05	66.03	Extracellular (Secreted)	YES	-0.055
AcLAC37	1734	578	9.78	64.02	Extracellular (Secreted)	YES	-0.166
AcLAC38	1683	561	9.13	61.92	Extracellular (Secreted)	YES	-0.044
AcLAC39	1707	569	9.18	63.39	Extracellular (Secreted)	YES	-0.07
AcLAC40	1622	574	7.24	63.8	Extracellular (Secreted)	YES	-0.101
AcLAC41	1629	543	9	60.32	Plasma membrane	YES	-0.192
AcLAC42	1362	454	9.23	50.04	Extracellular (Secreted)	YES	-0.149
AcLAC43	1776	592	8.81	66.21	Plasma membrane	YES	-0.194
AcLAC44	1713	571	9.51	63.66	Extracellular (Secreted)	YES	-0.189
AcLAC45	1683	561	9.18	61.85	Extracellular (Secreted)	YES	-0.031
AcLAC46	1671	557	9.31	60.93	Extracellular (Secreted)	YES	-0.03
AcLAC47	1704	568	5.31	62.47	Plasma membrane	YES	-0.078
AcLAC48	1695	565	5.31	61.86	Extracellular (Secreted)	YES	0.002
AcLAC49	1665	555	9.44	61	Extracellular (Secreted)	YES	0.031
AcLAC50	1671	557	9.06	62.04	Plasma membrane	NO	-0.319
AcLAC51	1530	510	5.41	56.66	Extracellular (Secreted)	YES	-0.305
AcLAC52	1725	575	8.22	64.3	Extracellular (Secreted)	YES	-0.214
AcLAC53	1632	544	9.43	60.79	Plasma membrane	YES	-0.277
AcLAC54	1617	539	9.19	60.62	Plasma membrane	YES	-0.151
AcLAC55	1740	580	8.88	63.83	Extracellular (Secreted)	YES	-0.039
