# Supplementary material for: Genome-wide identification and expression patterns of the laccase gene family in response to kiwifruit bacterial canker infection
Source: BMC Plant Biol. 2023 Nov 27;23:591. doi: 10.1186/s12870-023-04606-z (PMC10680249; doi:10.1186/s12870-023-04606-z)
Supplement: Supplementary file 2 — Additional file 2: Supplementary Table 2. One-to-one orthologous relationships between kiwifruit and Solanum lycopersium, Arabidopsis thaliana, Vitis vinifera,Oryza sativa. [file 12870_2023_4606_MOESM2_ESM.xlsx]

## Sheet: Ac_SL
Supplementary Table 2 One-to-one orthologous relationships between kiwifruit and tomato.
Gene id ( Actinidia chinensis)	Gene name	Gene id (Solanum lycopersium)
Ac-transcript:PSS34438	Ac LAC01	SL-transcript:Solyc05g052360.2.1
Ac-transcript:PSS34438	Ac LAC01	SL-transcript:Solyc06g048860.2.1
Ac-transcript:PSS34438	Ac LAC01	SL-transcript:Solyc06g082260.3.1
Ac-transcript:PSS34438	Ac LAC01	SL-transcript:Solyc06g050530.3.1
Ac-transcript:PSS34635	Ac LAC02	SL-transcript:Solyc09g014240.3.1
Ac-transcript:PSS34635	Ac LAC02	SL-transcript:Solyc10g085090.2.1
Ac-transcript:PSS34635	Ac LAC02	SL-transcript:Solyc10g076830.2.1
Ac-transcript:PSS34635	Ac LAC02	SL-transcript:Solyc06g076760.2.1
Ac-transcript:PSS34635	Ac LAC02	SL-transcript:Solyc09g014240.3.1
Ac-transcript:PSS34961	Ac LAC03	SL-transcript:Solyc09g010990.3.1
Ac-transcript:PSS34998	Ac LAC05	SL-transcript:Solyc09g010990.3.1
Ac-transcript:PSS32430	Ac LAC06	SL-transcript:Solyc03g083900.3.1
Ac-transcript:PSS32510	Ac LAC07	SL-transcript:Solyc05g052360.2.1
Ac-transcript:PSS32510	Ac LAC07	SL-transcript:Solyc06g048860.2.1
Ac-transcript:PSS32510	Ac LAC07	SL-transcript:Solyc06g050530.3.1
Ac-transcript:PSS32675	Ac LAC09	SL-transcript:Solyc10g085090.2.1
Ac-transcript:PSS32675	Ac LAC09	SL-transcript:Solyc10g076830.2.1
Ac-transcript:PSS32675	Ac LAC09	SL-transcript:Solyc06g076760.2.1
Ac-transcript:PSS32675	Ac LAC09	SL-transcript:Solyc09g014240.3.1
Ac-transcript:PSS33174	Ac LAC10	SL-transcript:Solyc03g083900.3.1
Ac-transcript:PSS33174	Ac LAC10	SL-transcript:Solyc08g079090.3.1
Ac-transcript:PSS33275	Ac LAC11	SL-transcript:Solyc05g052360.2.1
Ac-transcript:PSS33275	Ac LAC11	SL-transcript:Solyc06g050530.3.1
Ac-transcript:PSS33275	Ac LAC11	SL-transcript:Solyc06g048860.2.1
Ac-transcript:PSS31210	Ac LAC12	SL-transcript:Solyc01g111970.3.1
Ac-transcript:PSS31210	Ac LAC12	SL-transcript:Solyc12g094460.2.1
Ac-transcript:PSS31210	Ac LAC12	SL-transcript:Solyc04g082140.3.1
Ac-transcript:PSS31681	Ac LAC13	SL-transcript:Solyc12g056820.2.1
Ac-transcript:PSS31681	Ac LAC13	SL-transcript:Solyc04g072280.3.1
Ac-transcript:PSS30766	Ac LAC14	SL-transcript:Solyc02g065170.3.1
Ac-transcript:PSS30766	Ac LAC14	SL-transcript:Solyc02g090360.3.1
Ac-transcript:PSS29545	Ac LAC15	SL-transcript:Solyc01g111970.3.1
Ac-transcript:PSS23804	Ac LAC18	SL-transcript:Solyc10g085090.2.1
Ac-transcript:PSS23804	Ac LAC18	SL-transcript:Solyc10g076830.2.1
Ac-transcript:PSS23804	Ac LAC18	SL-transcript:Solyc06g076760.2.1
Ac-transcript:PSS23804	Ac LAC18	SL-transcript:Solyc09g011970.2.1
Ac-transcript:PSS21786	Ac LAC20	SL-transcript:Solyc01g111970.3.1
Ac-transcript:PSS21786	Ac LAC20	SL-transcript:Solyc12g094460.2.1
Ac-transcript:PSS21786	Ac LAC20	SL-transcript:Solyc04g082140.3.1
Ac-transcript:PSS19534	Ac LAC21	SL-transcript:Solyc12g056820.2.1
Ac-transcript:PSS19534	Ac LAC21	SL-transcript:Solyc04g072280.3.1
Ac-transcript:PSS19833	Ac LAC22	SL-transcript:Solyc12g094460.2.1
Ac-transcript:PSS19833	Ac LAC22	SL-transcript:Solyc04g082140.3.1
Ac-transcript:PSS17428	Ac LAC23	SL-transcript:Solyc12g056820.2.1
Ac-transcript:PSS17428	Ac LAC23	SL-transcript:Solyc04g072280.3.1
Ac-transcript:PSS16145	Ac LAC24	SL-transcript:Solyc02g080670.3.1
Ac-transcript:PSS16145	Ac LAC24	SL-transcript:Solyc07g052240.3.1
Ac-transcript:PSS14182	Ac LAC25	SL-transcript:Solyc05g052360.2.1
Ac-transcript:PSS14211	Ac LAC26	SL-transcript:Solyc06g076760.2.1
Ac-transcript:PSS14211	Ac LAC26	SL-transcript:Solyc09g011970.2.1
Ac-transcript:PSS14489	Ac LAC27	SL-transcript:Solyc01g005510.3.1
Ac-transcript:PSS09523	Ac LAC28	SL-transcript:Solyc05g052360.2.1
Ac-transcript:PSS09602	Ac LAC29	SL-transcript:Solyc09g055930.3.1
Ac-transcript:PSS09834	Ac LAC31	SL-transcript:Solyc10g085090.2.1
Ac-transcript:PSS09834	Ac LAC31	SL-transcript:Solyc06g076760.2.1
Ac-transcript:PSS09834	Ac LAC31	SL-transcript:Solyc09g011970.2.1
Ac-transcript:PSS04071	Ac LAC32	SL-transcript:Solyc03g083900.3.1
Ac-transcript:PSS04071	Ac LAC32	SL-transcript:Solyc08g079090.3.1
Ac-transcript:PSS04695	Ac LAC33	SL-transcript:Solyc02g080670.3.1
Ac-transcript:PSR99538	Ac LAC34	SL-transcript:Solyc01g111970.3.1
Ac-transcript:PSR99538	Ac LAC34	SL-transcript:Solyc12g094460.2.1
Ac-transcript:PSR99538	Ac LAC34	SL-transcript:Solyc04g082140.3.1
Ac-transcript:PSR99583	Ac LAC35	SL-transcript:Solyc04g081520.2.1
Ac-transcript:PSS00016	Ac LAC36	SL-transcript:Solyc12g056820.2.1
Ac-transcript:PSS00016	Ac LAC36	SL-transcript:Solyc04g072280.3.1
Ac-transcript:PSS09834	Ac LAC31	SL-transcript:Solyc10g085090.2.1
Ac-transcript:PSS09834	Ac LAC31	SL-transcript:Solyc06g076760.2.1
Ac-transcript:PSS09834	Ac LAC31	SL-transcript:Solyc09g011970.2.1
Ac-transcript:PSS04071	Ac LAC32	SL-transcript:Solyc03g083900.3.1
Ac-transcript:PSS04071	Ac LAC32	SL-transcript:Solyc08g079090.3.1
Ac-transcript:PSR98290	Ac LAC41	SL-transcript:Solyc06g076330.3.1
Ac-transcript:PSR98290	Ac LAC41	SL-transcript:Solyc09g010990.3.1
Ac-transcript:PSR98872	Ac LAC44	SL-transcript:Solyc11g008030.2.1
Ac-transcript:PSR98872	Ac LAC44	SL-transcript:Solyc05g055490.2.1
Ac-transcript:PSR95031	Ac LAC45	SL-transcript:Solyc05g052360.2.1
Ac-transcript:PSR95069	Ac LAC46	SL-transcript:Solyc10g076830.2.1
Ac-transcript:PSR95069	Ac LAC46	SL-transcript:Solyc10g085090.2.1
Ac-transcript:PSR95069	Ac LAC46	SL-transcript:Solyc06g076760.2.1
Ac-transcript:PSR95069	Ac LAC46	SL-transcript:Solyc09g011970.2.1
Ac-transcript:PSR93175	Ac LAC48	SL-transcript:Solyc10g085090.2.1
Ac-transcript:PSR93175	Ac LAC48	SL-transcript:Solyc10g076830.2.1
Ac-transcript:PSR93175	Ac LAC48	SL-transcript:Solyc06g076760.2.1
Ac-transcript:PSR93175	Ac LAC48	SL-transcript:Solyc09g011970.2.1
Ac-transcript:PSR93232	Ac LAC49	SL-transcript:Solyc05g052360.2.1
Ac-transcript:PSR93232	Ac LAC49	SL-transcript:Solyc06g050530.3.1
Ac-transcript:PSR93232	Ac LAC49	SL-transcript:Solyc06g050530.3.1
Ac-transcript:PSR91565	Ac LAC50	SL-transcript:Solyc03g083900.3.1
Ac-transcript:PSR91565	Ac LAC50	SL-transcript:Solyc08g079090.3.1
Ac-transcript:PSR90287	Ac LAC51	SL-transcript:Solyc01g005510.3.1
Ac-transcript:PSR88000	Ac LAC52	SL-transcript:Solyc02g065170.3.1
Ac-transcript:PSR88000	Ac LAC52	SL-transcript:Solyc02g090360.3.1
Ac-transcript:PSR86118	Ac LAC53	SL-transcript:Solyc06g076330.3.1

## Sheet: Ac_At
Supplementary Table 2 One-to-one orthologous relationships between kiwifruit and arabidopsis.
Gene id (Actinidia chinensis)	Gene name	Gene id (Arabidopsis thaliana)
Ac-transcript:PSS34438	Ac LAC01	At-AT2G40370.1
Ac-transcript:PSS34438	Ac LAC01	At-AT5G05390.1
Ac-transcript:PSS34635	Ac LAC02	At-AT2G38080.1
Ac-transcript:PSS34635	Ac LAC02	At-AT5G01190.1
Ac-transcript:PSS34635	Ac LAC02	At-AT5G58910.1
Ac-transcript:PSS32430	Ac LAC06	At-AT4G25240.1
Ac-transcript:PSS32430	Ac LAC06	At-AT5G51480.1
Ac-transcript:PSS32510	Ac LAC07	At-AT2G40370.1
Ac-transcript:PSS32510	Ac LAC07	At-AT5G05390.1
Ac-transcript:PSS32655	Ac LAC08	At-AT3G09220.1
Ac-transcript:PSS32675	Ac LAC09	At-AT2G38080.1
Ac-transcript:PSS32675	Ac LAC09	At-AT3G11300.1
Ac-transcript:PSS32675	Ac LAC09	At-AT5G01190.1
Ac-transcript:PSS32675	Ac LAC09	At-AT5G58910.1
Ac-transcript:PSS33174	Ac LAC10	At-AT4G25240.1
Ac-transcript:PSS33174	Ac LAC10	At-AT5G51480.1
Ac-transcript:PSS33275	Ac LAC11	At-AT2G40370.1
Ac-transcript:PSS33275	Ac LAC11	At-AT5G05390.1
Ac-transcript:PSS31210	Ac LAC12	At-AT1G76160.1
Ac-transcript:PSS31210	Ac LAC12	At-AT4G38420.1
Ac-transcript:PSS30766	Ac LAC14	At-AT5G66920.1
Ac-transcript:PSS29545	Ac LAC15	At-AT1G76160.1
Ac-transcript:PSS29545	Ac LAC15	At-AT4G38420.1
Ac-transcript:PSS23526	Ac LAC16	At-AT2G46570.1
Ac-transcript:PSS23804	Ac LAC18	At-AT2G38080.1
Ac-transcript:PSS23804	Ac LAC18	At-AT3G11300.1
Ac-transcript:PSS23804	Ac LAC18	At-AT5G01190.1
Ac-transcript:PSS21786	Ac LAC20	At-AT1G76160.1
Ac-transcript:PSS21786	Ac LAC20	At-AT1G76160.1
Ac-transcript:PSS19833	Ac LAC22	At-AT1G75790.1
Ac-transcript:PSS19833	Ac LAC22	At-AT1G76160.1
Ac-transcript:PSS16145	Ac LAC24	At-AT4G22010.1
Ac-transcript:PSS14182	Ac LAC25	At-AT2G30210.1
Ac-transcript:PSS14182	Ac LAC25	At-AT2G40370.1
Ac-transcript:PSS14182	Ac LAC25	At-AT5G05390.1
Ac-transcript:PSS14182	Ac LAC25	At-AT5G48100.1
Ac-transcript:PSS14211	Ac LAC26	At-AT2G38080.1
Ac-transcript:PSS14211	Ac LAC26	At-AT5G58910.1
Ac-transcript:PSS14489	Ac LAC27	At-AT1G55560.1
Ac-transcript:PSS14489	Ac LAC27	At-AT3G13390.1
Ac-transcript:PSS09523	Ac LAC28	At-AT2G30210.1
Ac-transcript:PSS09523	Ac LAC28	At-AT2G40370.1
Ac-transcript:PSS09523	Ac LAC28	At-AT2G40370.1
Ac-transcript:PSS09602	Ac LAC29	At-AT5G48450.1
Ac-transcript:PSS09834	Ac LAC31	At-AT2G38080.1
Ac-transcript:PSS09834	Ac LAC31	At-AT5G01190.1
Ac-transcript:PSS04071	Ac LAC32	At-AT4G12420.1
Ac-transcript:PSS04071	Ac LAC32	At-AT5G51480.1
Ac-transcript:PSS04695	Ac LAC33	At-AT4G22010.1
Ac-transcript:PSR99538	Ac LAC34	At-AT1G76160.1
Ac-transcript:PSR99538	Ac LAC34	At-AT1G41830.1
Ac-transcript:PSR99538	Ac LAC34	At-AT4G38420.1
Ac-transcript:PSR99583	Ac LAC35	At-AT1G75790.1
Ac-transcript:PSR98290	Ac LAC41	At-AT2G29130.1
Ac-transcript:PSR95031	Ac LAC45	At-AT2G30210.1
Ac-transcript:PSR95031	Ac LAC45	At-AT2G40370.1
Ac-transcript:PSR95031	Ac LAC45	At-AT5G05390.1
Ac-transcript:PSR95031	Ac LAC45	At-AT5G48100.1
Ac-transcript:PSR95069	Ac LAC46	At-AT2G38080.1
Ac-transcript:PSR95069	Ac LAC46	At-AT3G11300.1
Ac-transcript:PSR95069	Ac LAC46	At-AT5G58910.1
Ac-transcript:PSR92839	Ac LAC47	At-AT5G03260.1
Ac-transcript:PSR93175	Ac LAC48	At-AT2G38080.1
Ac-transcript:PSR93175	Ac LAC48	At-AT3G11300.1
Ac-transcript:PSR93175	Ac LAC48	At-AT5G01190.1
Ac-transcript:PSR93175	Ac LAC48	At-AT5G58910.1
Ac-transcript:PSR93232	Ac LAC49	At-AT2G40370.1
Ac-transcript:PSR93232	Ac LAC49	At-AT2G30210.1
Ac-transcript:PSR93232	Ac LAC49	At-AT5G05390.1
Ac-transcript:PSR91565	Ac LAC50	At-AT4G12420.1
Ac-transcript:PSR91565	Ac LAC50	At-AT4G25240.1
Ac-transcript:PSR91565	Ac LAC50	At-AT5G51480.1
Ac-transcript:PSR90287	Ac LAC51	At-AT1G55560.1
Ac-transcript:PSR90287	Ac LAC51	At-AT3G13390.1
Ac-transcript:PSR88000	Ac LAC52	At-AT4G37160.1
Ac-transcript:PSR88000	Ac LAC52	At-AT5G66920.1
Ac-transcript:PSR86118	Ac LAC53	At-AT2G29130.1

## Sheet: Ac_Vv
Supplementary Table 2 One-to-one orthologous relationships between kiwifruit and grape.
Gene id (Actinidia chinensis)	Gene name	Gene id (Vitis vinifera)
Ac-transcript:PSS34438	Ac LAC01	Vi-transcript:Vitvi13g00117_t001
Ac-transcript:PSS34438	Ac LAC01	Vi-transcript:Vitvi06g00728_t001
Ac-transcript:PSS34635	Ac LAC02	Vi-transcript:Vitvi13g00509_t001
Ac-transcript:PSS34635	Ac LAC02	Vi-transcript:Vitvi06g00591_t001
Ac-transcript:PSS34635	Ac LAC02	Vi-transcript:Vitvi08g01335_t001
Ac-transcript:PSS34961	Ac LAC03	Vi-transcript:Vitvi13g00321_t001
Ac-transcript:PSS34961	Ac LAC03	Vi-transcript:Vitvi08g02201_t001
Ac-transcript:PSS34998	Ac LAC05	Vi-transcript:Vitvi08g01228_t001
Ac-transcript:PSS32430	Ac LAC06	Vi-transcript:Vitvi16g00715_t001
Ac-transcript:PSS32510	Ac LAC07	Vi-transcript:Vitvi13g00117_t001
Ac-transcript:PSS32655	Ac LAC08	Vi-transcript:Vitvi08g01299_t001
Ac-transcript:PSS32675	Ac LAC09	Vi-transcript:Vitvi13g00509_t001
Ac-transcript:PSS32675	Ac LAC09	Vi-transcript:Vitvi06g00591_t001
Ac-transcript:PSS32675	Ac LAC09	Vi-transcript:Vitvi08g01335_t001
Ac-transcript:PSS33174	Ac LAC10	Vi-transcript:Vitvi16g00715_t001
Ac-transcript:PSS33174	Ac LAC10	Vi-transcript:Vitvi02g00511_t001
Ac-transcript:PSS31210	Ac LAC12	Vi-transcript:Vitvi18g00137_t001
Ac-transcript:PSS30766	Ac LAC14	Vi-transcript:Vitvi07g01308_t002
Ac-transcript:PSS29545	Ac LAC15	Vi-transcript:Vitvi18g00137_t001
Ac-transcript:PSS23526	Ac LAC16	Vi-transcript:Vitvi15g00941_t001
Ac-transcript:PSS23804	Ac LAC18	Vi-transcript:Vitvi06g00591_t001
Ac-transcript:PSS23804	Ac LAC18	Vi-transcript:Vitvi08g01335_t001
Ac-transcript:PSS21557	Ac LAC19	Vi-transcript:Vitvi02g00511_t001
Ac-transcript:PSS21557	Ac LAC19	Vi-transcript:Vitvi07g01308_t002
Ac-transcript:PSS21786	Ac LAC20	Vi-transcript:Vitvi18g00137_t001
Ac-transcript:PSS21786	Ac LAC20	Vi-transcript:Vitvi18g00137_t001
Ac-transcript:PSS19833	Ac LAC22	Vi-transcript:Vitvi18g00137_t001
Ac-transcript:PSS17428	Ac LAC23	Vi-transcript:Vitvi18g02924_t001
Ac-transcript:PSS16145	Ac LAC24	Vi-transcript:Vitvi10g00082_t001
Ac-transcript:PSS16145	Ac LAC24	Vi-transcript:Vitvi12g00382_t001
Ac-transcript:PSS14182	Ac LAC25	Vi-transcript:Vitvi13g00117_t001
Ac-transcript:PSS14182	Ac LAC25	Vi-transcript:Vitvi06g00728_t001
Ac-transcript:PSS14211	Ac LAC26	Vi-transcript:Vitvi06g00591_t001
Ac-transcript:PSS14211	Ac LAC26	Vi-transcript:Vitvi08g02201_t001
Ac-transcript:PSS14211	Ac LAC26	Vi-transcript:Vitvi08g01335_t001
Ac-transcript:PSS09523	Ac LAC28	Vi-transcript:Vitvi13g00117_t001
Ac-transcript:PSS09523	Ac LAC28	Vi-transcript:Vitvi06g00728_t001
Ac-transcript:PSS09602	Ac LAC29	Vi-transcript:Vitvi07g01163_t001
Ac-transcript:PSS09834	Ac LAC31	Vi-transcript:Vitvi08g01335_t001
Ac-transcript:PSS04071	Ac LAC32	Vi-transcript:Vitvi16g00715_t001
Ac-transcript:PSS04071	Ac LAC32	Vi-transcript:Vitvi02g00511_t001
Ac-transcript:PSS04695	Ac LAC33	Vi-transcript:Vitvi10g00082_t001
Ac-transcript:PSR99538	Ac LAC34	Vi-transcript:Vitvi18g00137_t001
Ac-transcript:PSR98290	Ac LAC41	Vi-transcript:Vitvi08g01223_t001
Ac-transcript:PSR98292	Ac LAC42	Vi-transcript:Vitvi08g02201_t001
Ac-transcript:PSR98872	Ac LAC44	Vi-transcript:Vitvi13g00695_t001
Ac-transcript:PSR95031	Ac LAC45	Vi-transcript:Vitvi13g00117_t001
Ac-transcript:PSR95031	Ac LAC45	Vi-transcript:Vitvi06g00728_t001
Ac-transcript:PSR95069	Ac LAC46	Vi-transcript:Vitvi06g00591_t001
Ac-transcript:PSR95069	Ac LAC46	Vi-transcript:Vitvi08g01228_t001
Ac-transcript:PSR95069	Ac LAC46	Vi-transcript:Vitvi08g01335_t001
Ac-transcript:PSR92839	Ac LAC47	Vi-transcript:Vitvi08g01031_t001
Ac-transcript:PSR93175	Ac LAC48	Vi-transcript:Vitvi13g00509_t001
Ac-transcript:PSR93175	Ac LAC48	Vi-transcript:Vitvi06g00591_t001
Ac-transcript:PSR93175	Ac LAC48	Vi-transcript:Vitvi08g01335_t001
Ac-transcript:PSR93232	Ac LAC49	Vi-transcript:Vitvi06g00728_t001
Ac-transcript:PSR91565	Ac LAC50	Vi-transcript:Vitvi16g00715_t001
Ac-transcript:PSR91565	Ac LAC50	Vi-transcript:Vitvi02g00511_t001
Ac-transcript:PSR90287	Ac LAC51	Vi-transcript:Vitvi06g04002_t001
Ac-transcript:PSR88000	Ac LAC52	Vi-transcript:Vitvi07g01308_t002

## Sheet: Ac_Os
Supplementary Table 2 One-to-one orthologous relationships between kiwifruit and rice.
Gene id (Actinidia chinensis)	Gene name	Gene id (Oryza sativa)
Ac-transcript:PSS34438	Ac LAC01	Os-LOC_Os01g61160.1
Ac-transcript:PSS34438	Ac LAC01	Os-LOC_Os11g01730.1
Ac-transcript:PSS34438	Ac LAC01	Os-LOC_Os12g01730.1
Ac-transcript:PSS34438	Ac LAC01	Os-LOC_Os03g18640.1
Ac-transcript:PSS32510	Ac LAC07	Os-LOC_Os01g61160.1
Ac-transcript:PSS32510	Ac LAC07	Os-LOC_Os11g01730.1
Ac-transcript:PSS32510	Ac LAC07	Os-LOC_Os12g01730.1
Ac-transcript:PSS32510	Ac LAC07	Os-LOC_Os03g18640.1
Ac-transcript:PSS32655	Ac LAC08	Os-LOC_Os01g63190.1
Ac-transcript:PSS33275	Ac LAC09	Os-LOC_Os11g01730.1
Ac-transcript:PSS33275	Ac LAC09	Os-LOC_Os12g01730.1
Ac-transcript:PSS31210	Ac LAC12	Os-LOC_Os04g47400.1
Ac-transcript:PSS21786	Ac LAC20	Os-LOC_Os04g47400.1
Ac-transcript:PSS19534	Ac LAC21	Os-LOC_Os02g51440.1
Ac-transcript:PSS17428	Ac LAC23	Os-LOC_Os02g51440.1
Ac-transcript:PSS14182	Ac LAC25	Os-LOC_Os01g61160.1
Ac-transcript:PSS14182	Ac LAC25	Os-LOC_Os03g18640.1
Ac-transcript:PSS09523	Ac LAC28	Os-LOC_Os01g61160.1
Ac-transcript:PSS09523	Ac LAC28	Os-LOC_Os11g01730.1
Ac-transcript:PSS09523	Ac LAC28	Os-LOC_Os12g01730.1
Ac-transcript:PSS09523	Ac LAC28	Os-LOC_Os03g18640.1
Ac-transcript:PSS04695	Ac LAC33	Os-LOC_Os06g46500.1
Ac-transcript:PSR99538	Ac LAC34	Os-LOC_Os04g47400.1
Ac-transcript:PSS00016	Ac LAC36	Os-LOC_Os02g51440.1
Ac-transcript:PSR98290	Ac LAC41	Os-LOC_Os01g62600.1
Ac-transcript:PSR98290	Ac LAC41	Os-LOC_Os03g16610.1
Ac-transcript:PSR98290	Ac LAC41	Os-LOC_Os05g38390.1
Ac-transcript:PSR95031	Ac LAC45	Os-LOC_Os01g61160.1
Ac-transcript:PSR95031	Ac LAC45	Os-LOC_Os12g01730.1
Ac-transcript:PSR95031	Ac LAC45	Os-LOC_Os03g18640.1
Ac-transcript:PSR95069	Ac LAC46	Os-LOC_Os11g48060.1
Ac-transcript:PSR93232	Ac LAC49	Os-LOC_Os01g61160.1
Ac-transcript:PSR93232	Ac LAC49	Os-LOC_Os11g01730.1
Ac-transcript:PSR93232	Ac LAC49	Os-LOC_Os12g01730.1
Ac-transcript:PSR93232	Ac LAC49	Os-LOC_Os03g18640.1
Ac-transcript:PSR91565	Ac LAC50	Os-LOC_Os06g01490.1
