# Supplementary material for: Genome-wide identification and expression patterns of the laccase gene family in response to kiwifruit bacterial canker infection
Source: BMC Plant Biol. 2023 Nov 27;23:591. doi: 10.1186/s12870-023-04606-z (PMC10680249; doi:10.1186/s12870-023-04606-z)
Supplement: Supplementary file 3 — Additional file 3: Table S3. List of the AcLAC genes with putative miR397 target sites. [file 12870_2023_4606_MOESM3_ESM.xlsx]

## Sheet: Table S3
Table S3 List of the AcLAC genes with putative miR397 target sites
Gene	Predicted		Expectation	miRNA aligned	Target aligned
transcript	miRNA target			fragment	fragment
	sites
AcLAC08	miR397a		2	UCAUUGAGUGCAGCGUUGAUG	CAUCAAUGCUGCACUCAAUAA
AcLAC43	miR397a		2	UCAUUGAGUGCAGCGUUGAUG	UAUUAACGCUGCACUGAAUGA
AcLAC02	miR397b		2	UCAUUGAGUGCAUCGUUGAUG	AAUCAACGCUGCGCUCAAUGA
AcLAC09	miR397b		2.5	UCAUUGAGUGCAUCGUUGAUG	AAUCAAUGCUGCGCUCAAUGA
AcLAC03	miR397b		2.5	UCAUUGAGUGCAUCGUUGAUG	GAUCAAUGCUGCACUUAAUGA
AcLAC41	miR397a		3	UCAUUGAGUGCAGCGUUGAUG	CAUCAACGCUGCCCUGAAUGA
AcLAC05	miR397a		3	UCAUUGAGUGCAGCGUUGAUG	CAUCAACGCUGCCCUGAAUGA
AcLAC25	miR397b		3	UCAUUGAGUGCAUCGUUGAUG	CAUCAACGCUGCACUCAAUCA
AcLAC45	miR397b		3	UCAUUGAGUGCAUCGUUGAUG	CAUCAACGCUGCACUCAAUCA
AcLAC17	miR397b		3	UCAUUGAGUGCAUCGUUGAUG	CAUCAACGCGGCACUCAAUGA
AcLAC47	miR397b		3	UCAUUGAGUGCAUCGUUGAUG	CAUCAACUCUGCACUUAAUGA
AcLAC04	miR397b		3	UCAUUGAGUGCAUCGUUGAUG	AAUCAACGCUGCACUGAAUGA
AcLAC40	miR397b		3	UCAUUGAGUGCAUCGUUGAUG	GAUCAACGCGGCACUCAAUGA
AcLAC53	miR397b		3	UCAUUGAGUGCAUCGUUGAUG	AAUCAACGCUGCACUCAACGA
AcLAC26	miR397a		3.5	UCAUUGAGUGCAGCGUUGAUG	CAUCAACGCUGCGAUGAAUGA
AcLAC08	miR397b		3.5	UCAUUGAGUGCAUCGUUGAUG	CAUCAAUGCUGCACUCAAUAA
AcLAC43	miR397b		3.5	UCAUUGAGUGCAUCGUUGAUG	UAUUAACGCUGCACUGAAUGA
AcLAC42	miR397a		4	UCAUUGAGUGCAGCGUUGAUG	CAUUAAUGCUGCUCUCAACGA
AcLAC48	miR397a		4	UCAUUGAGUGCAGCGUUGAUG	CAUCAAUGCUGCGGUCAACGA
AcLAC46	miR397a		4	UCAUUGAGUGCAGCGUUGAUG	CAUCAAUGCUGCGAUGAAUGA
AcLAC31	miR397a		4	UCAUUGAGUGCAGCGUUGAUG	AAUCAAUGCUGGGCUCAACGA
AcLAC28	miR397a		4.5	UCAUUGAGUGCAGCGUUGAUG	CAUCAAUGCUGCACUCAACCA
AcLAC16	miR397b		5	UCAUUGAGUGCAUCGUUGAUG	CUCAAACCAUGCAUGCAAUGA
