# Supplementary material for: Genome-wide identification and expression patterns of the laccase gene family in response to kiwifruit bacterial canker infection
Source: BMC Plant Biol. 2023 Nov 27;23:591. doi: 10.1186/s12870-023-04606-z (PMC10680249; doi:10.1186/s12870-023-04606-z)
Supplement: Supplementary file 4 — Additional file 4: Table S4. AcLAC genes Real-time fluorescence quantitative analysis under Psa infection. [file 12870_2023_4606_MOESM4_ESM.xlsx]

## Sheet: Table S4
Table S4 AcLAC genes Real-time fluorescence quantitative analysis under psa infection
Gene name	Primer sequence
AcLAC2	F:TGGTGGCATTGTGATACTCC	R:ACAGCTTCCGTGTCTGATTT
AcLAC3	F:TTTCCAGCCGCCGATTT	R:GAAGGGAGGGTGATTCGTATTC
AcLAC4	F:AGCCACTCTCTATGGTCCTATAA	R:ATCCGCATTGAACCACTCTC
AcLAC5	F:GCTCACATCTCGTGGTTAAGA	R:GGACTTCCTTGTAGGGTTTCTC
AcLAC9	F:CTCTATGCCAGGGAAGATGATAC	R:CCGTTCGGAGTTGTCGAATA
AcLAC16	F:CCAAGCGGGACAGACATTTA	R:GCACCATAAACAGTGCCTCTA
AcLAC17	F:GACTTCCAGGCCCATTGTATAG	R:TTGATGAGGCGAAGAAGGTAAG
AcLAC18	F:CCTGCCAAAGTCCCATTATCT	R:ATCAGCCACTGCTCTAAATCC
AcLAC26	F:GGTCGTCAACCATGTCAAGTA	R:TTGGGCACTGCGTTATGT
AcLAC31	F:GAGAACCACCCAATCCATCTAC	R:CTCGACCGGATCAACAAGATT
AcLAC40	F:CTGGTGTAACCAAGCACTACA	R:ATCACCCTCCCTAGCCATAA
AcLAC41	F:ATGCTCACATCTCCTGGTTAAG	R:GGACTTCCTTGTAGGGTTTCTC
AcLAC42	F:CCTACCTCCTCCGTCTCATTA	R:TAGACTGCGTCAGCTTCAAC
AcLAC43	F:GAGTATGGTGACGGTGAATGG	R:GCCATGCCAGTGGATAGAAA
AcLAC46	F:CACCTTCACGGCTTCAATTTC	R:CCTCTCAACGGGATCAACAA
AcLAC47	F:CACGGGTCAAAGAGGAACAT	R:TCCTTCCTTGGGCATGATAAC
AcLAC48	F:CCAAACCCGACAAGGAAGA	R:GTGCCAAACCAGATTGCATAG
AcLAC53	F:ATGGCAGCCAGACCTTATTT	R:TGGGAGAGGAGGAGTACTTATG
AcActin	F:AGCAACTGGGATGACATGGA	R:AGCAACTGGGATGACATGGA
